# Supplementary material for: Promoting Health through Accessible Public Playgrounds
Source: Children (Basel). 2023 Jul 29;10(8):1308. doi: 10.3390/children10081308 (PMC10453442; doi:10.3390/children10081308)
Supplement: Supplementary file 1 [file children-10-01308-s001.zip]

Archive with 3 entries (2 files):
- children-2510475-supplementary/
- children-2510475-supplementary/File S1_List of questions.pdf
- children-2510475-supplementary/File S2_Summary of Policies and Community best practices.pdf
